# Supplementary material for: Genomic insights into biased allele loss and increased gene numbers after genome duplication in autotetraploid Cyclocarya paliurus
Source: BMC Biol. 2023 Aug 8;21:168. doi: 10.1186/s12915-023-01668-1 (PMC10408227; doi:10.1186/s12915-023-01668-1)
Supplement: Supplementary file 4 — Additional file 4. 104 breakpoints across the autotetraploid genome. [file 12915_2023_1668_MOESM4_ESM.xlsx]

## Sheet: gaep_out_breakpoints
#GAEP misassembly breakpoint detection.
#INFO: span: the count of reads that span the breakpoint region.
#INFO: no_span: the count of reads that do not span the breakpoint region.
#INFO: Lcov: the mean coverage of a 1k region to the left of the breakpoint region.
#INFO: Bcov: mean coverage of the breakpoint region, -1 if the region length less than 1K.
#INFO: Rcov: the mean coverage of a 1k region to the right of the breakpoint region.
#INFO: type: breakpoint type. 1: No reads span the breakpoint; 2: Only a low proportion of reads supports the contig; 3: Breakpoint caused by repeats.
#contig	start	end	span	no_span	Lcov	Bcov	Rcov	type
TCPChr01A	5867266	5867266	0	15	6.705	-1	17.513	1
TCPChr01A	12790527	12790527	0	13	25.188	-1	16.901	1
TCPChr01B	25841259	25841368	0	40	18.068	-1	24.384	1
TCPChr01B	26480377	26480504	0	51	28.918	-1	32.621	1
TCPChr01C	544196	544306	0	21	12.952	-1	9.566	1
TCPChr01C	21417199	21417697	116	145	266.855	-1	239.389	3
TCPChr01C	21418784	21419281	108	148	154.65	-1	174.283	3
TCPChr01D	11493211	11493211	0	28	17.846	-1	29.119	1
TCPChr01D	12493210	12493210	0	9	10.507	-1	38.909	1
TCPChr01D	13493310	13493411	0	29	14.091	-1	18.669	1
TCPChr02A	15229130	15229130	0	17	6.802	-1	18.936	1
TCPChr02C	14931577	14931678	0	32	16.674	-1	16.968	1
TCPChr02D	14488293	14488394	0	38	27.971	-1	18.304	1
TCPChr03A	23075952	23075952	0	14	16.477	-1	17.261	1
TCPChr03B	26445065	26445166	0	40	19.083	-1	22.839	1
TCPChr03B	26987096	26987200	0	45	25.189	-1	20	1
TCPChr03B	27532840	27532841	0	17	20.099	-1	23.405	1
TCPChr03C	16901046	16901048	4	60	66.574	-1	65.9	2
TCPChr03C	17208721	17208721	0	16	24.025	-1	16	1
TCPChr04A	32489739	32489747	0	17	6.29	-1	17	1
TCPChr04C	9586558	9586659	0	32	25.791	-1	14.645	1
TCPChr05A	12007895	12007907	0	26	13.323	-1	26.531	1
TCPChr05A	12401827	12401844	0	14	14.581	-1	18.34	1
TCPChr05A	16416889	16416889	0	23	14.462	-1	24.713	1
TCPChr05B	15014452	15014553	0	34	18	-1	16.397	1
TCPChr05B	20014653	20014653	0	29	1.793	-1	30.551	1
TCPChr05C	3867050	3867050	2	7	13.823	-1	3.619	2
TCPChr05C	20631523	20631530	0	15	16.156	-1	5.944	1
TCPChr05C	23171419	23171419	0	10	20.343	-1	15.062	1
TCPChr05C	25426304	25426304	0	21	21.384	-1	6.5	1
TCPChr05D	1488917	1488917	0	11	16.962	-1	2.889	1
TCPChr06A	6224551	6224677	0	50	26.197	-1	30.73	1
TCPChr06B	196585	196592	0	23	23.531	-1	12.707	1
TCPChr06B	8245988	8246171	0	69	35.52	-1	34.293	1
TCPChr06B	18387069	18387206	0	32	18.631	-1	15	1
TCPChr06C	2205979	2205979	0	6	0.899	-1	6.761	1
TCPChr06C	18202987	18203088	0	54	39.547	-1	15.773	1
TCPChr06C	24876806	24876806	0	13	22.745	-1	16.057	1
TCPChr06D	18468070	18468177	1	35	18.443	-1	21.714	2
TCPChr06D	25664828	25664828	0	26	27.02	-1	12.919	1
TCPChr07A	4619221	4619221	0	28	28.01	-1	17.425	1
TCPChr07A	27542476	27542480	0	21	6.293	-1	22.943	1
TCPChr07B	31055006	31055007	0	22	10.028	-1	22.156	1
TCPChr07B	43984732	43988638	0	107	95.499	86.18	91.523	1
TCPChr07B	48867476	48867476	0	8	30.177	-1	14.978	1
TCPChr07D	4867956	4867956	0	36	25.325	-1	39.335	1
TCPChr07D	12345880	12345880	1	7	8.948	-1	7.425	2
TCPChr07D	12346431	12346431	0	16	4.461	-1	17.805	1
TCPChr07D	32499477	32499477	0	23	20.999	-1	24.506	1
TCPChr08A	17242830	17242830	0	13	14.504	-1	9.908	1
TCPChr08A	33870059	33870065	0	33	1.193	-1	32.923	1
TCPChr08B	28832582	28832582	0	11	11.273	-1	13.314	1
TCPChr08B	29897753	29897753	0	19	6.65	-1	23.682	1
TCPChr08D	10559675	10560011	1	11	9.531	-1	4	2
TCPChr08D	31758382	31758483	5	19	12.328	-1	15.788	2
TCPChr09A	518033	518033	0	19	21.983	-1	9.208	1
TCPChr09A	4480401	4480401	0	31	32.254	-1	32.423	1
TCPChr09B	4596562	4596672	0	36	20.188	-1	26.993	1
TCPChr09B	17211682	17211682	0	7	10.796	-1	9.888	1
TCPChr09C	4761755	4761755	0	14	19.33	-1	14.768	1
TCPChr09D	4278599	4278642	0	28	8.156	-1	29.481	1
TCPChr09D	16195826	16195934	0	31	19.566	-1	16	1
TCPChr10A	8008853	8009016	0	38	12.588	-1	29.603	1
TCPChr10A	19876574	19876675	0	39	28.346	-1	18.716	1
TCPChr10A	20509647	20509748	0	47	26.186	-1	28.398	1
TCPChr10A	21018982	21018995	0	29	29.493	-1	5.261	1
TCPChr10D	35311629	35311629	0	14	14.975	-1	20.848	1
TCPChr11A	18081209	18083481	11	93	95.523	80.54	68.163	2
TCPChr11B	18247768	18247877	0	42	14.558	-1	26.449	1
TCPChr11B	25640978	25644292	0	69	64.889	55.2	54.001	1
TCPChr11C	32117948	32117948	0	23	28.492	-1	27.937	1
TCPChr11D	18570830	18570931	0	43	20.082	-1	24	1
TCPChr12A	15000104	15000205	0	31	17.003	-1	19.118	1
TCPChr12A	24416196	24416396	0	56	28.344	-1	28.513	1
TCPChr12B	1859853	1859853	0	25	5.048	-1	27.958	1
TCPChr12B	17151511	17151612	0	87	86.588	-1	27.889	1
TCPChr12C	2933410	2936976	0	136	121.268	107.94	113.059	1
TCPChr12C	15170342	15170443	0	42	20.634	-1	27.917	1
TCPChr12C	15918179	15918280	0	54	19.178	-1	70.317	1
TCPChr12C	25227447	25227670	0	23	15.282	-1	7.635	1
TCPChr12D	2039736	2039739	0	13	13.986	-1	15.393	1
TCPChr12D	10894331	10894331	0	18	16.283	-1	18.24	1
TCPChr12D	15663618	15663618	1	20	22.401	-1	9.671	2
TCPChr13B	33890771	33891067	0	32	15.368	-1	21.007	1
TCPChr13C	5206640	5206998	0	42	24.116	-1	20.346	1
TCPChr13C	7896862	7896963	0	33	14.284	-1	26.284	1
TCPChr13C	18655023	18655023	0	24	10.45	-1	27.484	1
TCPChr13D	18625223	18625324	0	56	22.159	-1	52.998	1
TCPChr13D	31767069	31767069	0	14	14.917	-1	14.973	1
TCPChr14A	9869	11662	4	24	24	24.89	30.409	2
TCPChr14B	3661751	3661751	0	3	14.832	-1	3	1
TCPChr14B	8017512	8017512	0	6	8.668	-1	8.996	1
TCPChr14B	12557654	12557691	0	25	35.851	-1	25.262	1
TCPChr14B	12870791	12870801	0	33	31.029	-1	33.216	1
TCPChr14C	2789082	2789183	0	17	10.645	-1	8.293	1
TCPChr14C	12789176	12789182	0	38	43.496	-1	18.706	1
TCPChr15C	11433534	11433637	0	36	19.12	-1	20.408	1
TCPChr16A	10661	10661	6	23	11.186	-1	24.347	2
TCPChr16A	12580662	12580662	0	13	16.81	-1	14.412	1
TCPChr16B	23796516	23796516	0	11	19.051	-1	14.38	1
TCPChr16C	4868839	4869072	0	90	36.831	-1	61.392	1
TCPChr16C	12830145	12830249	0	34	14.344	-1	23.107	1
TCPChr16D	13008077	13008178	0	29	11.923	-1	16.63	1
TCPChr16D	27010960	27010960	0	13	14.541	-1	10.013	1
