# Supplementary material for: Genomic insights into biased allele loss and increased gene numbers after genome duplication in autotetraploid Cyclocarya paliurus
Source: BMC Biol. 2023 Aug 8;21:168. doi: 10.1186/s12915-023-01668-1 (PMC10408227; doi:10.1186/s12915-023-01668-1)
Supplement: Supplementary file 5 — Additional file 5: Table S11. Details of 102 significantly upregulated genes in autotetraploid C. paliurus. [file 12915_2023_1668_MOESM5_ESM.xlsx]

## Sheet: Additional file 3
Table S11. Details of 102 significantly upregulated genes in autotetraploid C. paliurus
Gene id	Mean_rankChange	p-value	p.adjust
DCPChr01G000171	23.7374	0.0023293	0.0141627
DCPChr01G000421	24.303	0.000192758	0.00449724
DCPChr01G000593	6.22222	0.0129179	0.0472798
DCPChr01G001103	6.13131	0.0114042	0.0433953
DCPChr01G001288	12.8788	0.000190617	0.00449724
DCPChr01G001306	16.596	0.000738932	0.00718081
DCPChr01G002466	6.25253	0.000596846	0.00639623
DCPChr02G000096	19.596	0.000193836	0.00449724
DCPChr02G000557	14.3636	0.00137172	0.0100944
DCPChr02G000647	23.4646	0.000194917	0.00449724
DCPChr02G001468	16.7374	0.00169751	0.0116851
DCPChr02G001755	9.83838	0.00214708	0.0135521
DCPChr03G000296	8.61616	0.000195986	0.00449724
DCPChr03G000369	6.93939	0.00408171	0.0209612
DCPChr03G000414	8.42424	0.000814317	0.00744645
DCPChr03G000793	6.31313	0.00455769	0.0226166
DCPChr03G001367	8.48485	0.0106562	0.0411775
DCPChr03G001430	8.57576	0.00297022	0.0167785
DCPChr03G001578	5.38384	0.00949065	0.0380272
DCPChr03G001616	7.05051	0.0104794	0.0408495
DCPChr04G000106	26.6869	0.00615934	0.0277896
DCPChr04G000402	4.83838	0.000630129	0.00647332
DCPChr04G000415	14.7071	0.000213177	0.00449724
DCPChr04G000600	19.0101	0.000458284	0.00557795
DCPChr04G000644	8.42424	0.00021555	0.00449724
DCPChr04G000663	11.8182	0.00255389	0.0152302
DCPChr04G000910	24.1818	0.000224008	0.00449724
DCPChr04G001261	19.8182	0.000688106	0.00689948
DCPChr04G001278	16.7778	0.0015263	0.0108752
DCPChr05G000237	10.7273	0.00297022	0.0167785
DCPChr05G000391	25.6667	0.00015869	0.00449724
DCPChr05G000715	7.9697	0.000676906	0.00683756
DCPChr05G000760	6.49495	0.00116023	0.00915587
DCPChr05G000771	9.62626	0.000394927	0.00526825
DCPChr05G001154	3.16162	0.00198377	0.012937
DCPChr06G000244	9.12121	0.00121656	0.00934069
DCPChr06G000651	15.1717	0.00107335	0.00859114
DCPChr06G001259	29.8889	0.0106267	0.0411442
DCPChr06G001283	6.76768	0.00957224	0.03814
DCPChr06G001297	16.7778	0.000173117	0.00449724
DCPChr06G001332	16.5556	0.005518	0.0257492
DCPChr06G001355	12.8485	0.0057789	0.0268655
DCPChr07G000138	3.41414	0.0022867	0.0141504
DCPChr07G000286	3.65657	0.00927475	0.0375517
DCPChr07G001181	15.1515	0.00301384	0.0167994
DCPChr07G001682	8.9899	0.00484157	0.0234474
DCPChr07G001729	6.64646	0.0105088	0.0408963
DCPChr07G001914	9.38384	0.00032902	0.00492224
DCPChr07G001946	7.35354	0.00202711	0.0130537
DCPChr07G001984	24.9798	0.00018326	0.00449724
DCPChr07G002351	17.3535	0.000821759	0.00746523
DCPChr07G002684	8.90909	0.000593986	0.00639623
DCPChr08G000188	19.798	0.000396938	0.00526825
DCPChr08G001136	7.62626	0.000868494	0.00779659
DCPChr08G001141	17.4141	0.000194917	0.00449724
DCPChr08G001341	5.35354	0.012272	0.0453316
DCPChr09G000023	26.4444	0.000182227	0.00449724
DCPChr09G000074	7.14141	0.0119131	0.0445155
DCPChr09G000111	24.7172	0.000465157	0.00558472
DCPChr09G000149	16.5152	0.00103869	0.00858878
DCPChr09G000150	2.68687	0.01191	0.0445155
DCPChr09G000215	5.9697	0.00282055	0.0163125
DCPChr09G000282	23.1515	0.00234714	0.0141876
DCPChr09G001106	11.4545	0.000213177	0.00449724
DCPChr10G000528	13.0707	0.000184044	0.00449724
DCPChr10G000661	19.3636	0.000189553	0.00449724
DCPChr10G001370	6.20202	0.00361351	0.0192275
DCPChr10G001730	15.9394	0.00762763	0.032456
DCPChr11G000096	11.9596	0.00254425	0.0151958
DCPChr11G000133	9.40404	0.00461994	0.0228677
DCPChr11G000368	6.34343	0.00294855	0.0167404
DCPChr11G000583	4.48485	0.000582641	0.00638061
DCPChr11G000612	6.16162	0.0065145	0.0291519
DCPChr11G000625	9.81818	0.000784212	0.0074115
DCPChr11G001874	7.40404	0.0017536	0.011918
DCPChr11G002131	22.5051	0.000495658	0.00583494
DCPChr12G000036	9.79798	0.000453742	0.00557795
DCPChr12G000142	10.6263	0.000182227	0.00449724
DCPChr12G000689	10.1818	0.0030029	0.0167821
DCPChr12G000994	16.5152	0.000541368	0.0060076
DCPChr12G001170	7.45455	0.00423927	0.0214892
DCPChr12G001173	3.0202	0.00490033	0.0235895
DCPChr12G001795	20.5455	0.00617871	0.027845
DCPChr13G000089	26.5152	0.00301384	0.0167994
DCPChr13G000394	15.3939	0.000114787	0.00449724
DCPChr13G001448	5.32323	0.013125	0.0476969
DCPChr13G001622	4.74747	0.00592949	0.0273604
DCPChr13G001848	9.07071	0.00229388	0.0141504
DCPChr13G002238	53.5051	0.000192758	0.00449724
DCPChr14G000362	11.6869	0.00487371	0.023516
DCPChr14G000526	17.3232	0.000623018	0.00641986
DCPChr14G000723	12.6667	0.00233325	0.0141627
DCPChr14G001017	6.9798	0.000244954	0.00449724
DCPChr14G001056	21.7273	9.37682e-05	0.00449724
DCPChr14G001392	26.3737	0.00137749	0.0100959
DCPChr14G001470	30.3333	0.000189553	0.00449724
DCPChr15G000486	9.70707	0.00564886	0.0263181
DCPChr15G000541	24.2222	0.000189553	0.00449724
DCPChr15G000707	27.8586	0.000191685	0.00449724
DCPChr15G000715	5.30303	0.0128149	0.0470052
DCPChr15G000748	14.5051	0.000255809	0.00449724
DCPChr16G000451	4.51515	0.000541439	0.0060076
